# Supplementary material for: Activated NAD+ biosynthesis pathway induces olaparib resistance in BRCA1 knockout pancreatic cancer cells
Source: PLoS One. 2024 Apr 16;19(4):e0302130. doi: 10.1371/journal.pone.0302130 (PMC11020856; doi:10.1371/journal.pone.0302130)
Supplement: S1 File — (XLSX) [file pone.0302130.s004.xlsx]

## Sheet: Figure 1B
		Figure 1B
		Quantification data
		Cell line	Expression				SE	Expression		%
			1	2	3	Ave.		%	SE	1	2	3	Ave.
		MIAPaCa-2	1	1.58689	1.8861	1.491	0.26025	100	17.4548	67.0693	106.431	126.499	100
		C1	0.13103	0.165316	0.162003	0.152783	0.0109184	10.2471	0.73229	8.78811	11.0876	10.8654	10.2471
					MIAPaCa-2	C1

## Sheet: Figure 1C
	Figure 1C
	MIAPaCa2
		1		2		3		Average
	Olaparib (mM)	Mean	SE	Mean	SE	Mean	SE	Mean	SE
	0	100	1.85801	100	6.70732	100	3.81579	100	0
	1	121.738	3.76268	119.804	7.9379	100.154	5.36947	113.899	6.89487
	3	106.707	7.02422	102.486	5.31261	99.1573	11.8242	102.783	2.1845
	10	86.7056	5.05267	94.123	0.21667	74.4349	4.85602	80.6529	5.74073
	20	70.3755	3.37906	70.9731	3.77083	61.1302	4.83693	62.9354	3.18604
	30	51.1755	1.86407	54.978	4.84267	47.4575	3.45968	48.1198	2.17101
	40	41.617	1.99778	45.0836	1.96391	38.2059	2.30882	38.8286	1.98543
	50	33.5141	2.70768	36.8946	1.14306	29.7851	1.09419	30.6583	2.05315
	60	28.4285	0.697579	30.8237	3.34515	21.5661	1.92316	26.9394	2.77422
	C1
		1		2		3		Average
	Olaparib (mM)	Mean	SE	Mean	SE	Mean	SE	Mean	SE
	0	100	2.64054	100	3.28235	100	1.80559	100	0
	1	75.5161	3.47735	62.3099	2.98092	69.2247	2.68803	69.0169	3.81371
	3	56.5107	3.05654	40.8589	4.63355	41.0839	1.7307	46.1512	5.18016
	10	37.2403	1.81276	27.4678	2.71119	37.5247	0.880258	34.0776	3.30593
	20	36.6103	1.96402	24.2889	1.55597	35.2499	1.29226	32.0497	3.90025
	30	34.9264	0.747781	23.5009	3.05958	28.1316	1.99389	28.853	3.31794
	40	30.0043	2.12215	24.8202	3.64496	29.4663	2.44069	28.0969	1.64572
	50	29.1918	0.240099	21.6457	2.81963	29.002	2.06817	26.6132	2.48433
	60	27.5256	0.551528	21.5017	3.1275	26.0193	1.52496	25.0155	1.80994

## Sheet: Figure 2B Left
	Figure 2B	Left
	C1
		1		2		3		Average
	Olaparib (mM)	Mean	SE	Mean	SE	Mean	SE	Mean	SE
	0	100	0.31552	100	7.47943	100	0.784934	100	0
	1	80.6122	2.34216	67.6967	4.67831	76.5304	1.69406	74.9464	3.81156
	3	54.0397	3.46741	52.1406	0.0575975	54.7406	2.52465	53.6403	0.776661
	10	44.3377	2.42351	40.0988	4.32516	33.6627	2.9081	39.3664	3.10329
	20	31.4295	1.22857	35.7355	1.07288	31.944	2.94759	33.0363	1.35775
	30	35.2068	3.54818	34.5973	1.91452	30.9189	2.47755	33.5743	1.33931
	40	39.3514	2.75191	34.3516	0.603375	31.9621	2.8893	35.2217	2.17701
	50	29.0275	2.32846	32.1933	3.7751	24.2381	4.35953	28.4863	2.31235
	60	23.8749	2.02072	29.3228	1.30089	20.8524	0.493584	24.6833	2.47838
	C1/OLA
	Olaparib (mM)	1		2		3		4		Average
		Mean	SE	Mean	SE	Mean	SE	Mean	SE	Mean	SE
	0	100	3.55185	100	2.06339	100	2.92978	100	4.55227	100	0
	1	99.5849	4.17263	93.3973	1.47015	89.7131	3.19681	120.444	10.4387	100.785	6.86224
	3	95.1622	2.85655	85.2135	3.64089	97.4878	0.705322	101.461	6.32609	94.8313	3.45962
	10	85.4132	5.43718	86.8756	4.35097	80.0238	0.416675	81.8518	3.01275	83.5411	1.57715
	20	78.4339	4.79784	70.2649	3.62494	72.1325	1.55123	83.8172	4.75524	76.1621	3.09269
	30	93.6855	4.93831	62.897	0.491061	62.691	4.04308	74.3092	5.2609	73.3957	7.28769
	40	73.3867	4.47805	56.5476	2.35294	58.5801	1.80409	70.5294	2.32226	64.761	4.21644
	50	75.1279	4.74016	51.612	1.66489	39.2356	3.00357	80.5135	5.68003	61.6223	9.74955
	60	65.7903	3.92539	49.1341	4.5895	37.083	2.56285	81.695	1.75454	58.4256	9.73627

## Sheet: Figure 2B Right
		Figure 2B	Right
		C1/OLA
		(μM)	1		2		3		Average
			%	SE	%	SE	%	SE	Mean	SE
		0	100	5.34907	100	1.97732	100	2.39082	100	0
		0.01	99.8081	11.4155	96.4927	3.02934	87.8936	7.17038	94.7315	3.55037
		0.03	92.0309	4.42695	94.733	3.60915	86.828	7.13943	91.1973	2.31971
		0.1	101.449	11.3755	85.4594	1.97908	90.2003	12.1458	92.3697	4.74165
		0.3	100.657	7.92349	81.2114	5.26352	80.714	8.45702	87.5273	6.56618
		1	86.5465	5.73933	80.8635	4.60837	62.8268	9.55169	76.7456	7.15016
		3	74.3908	3.45112	66.7853	9.90273	66.0195	9.13961	69.0652	2.67197
		10	67.8408	5.39404	62.787	1.85257	63.6928	10.168	64.7735	1.55578
		30	74.2848	2.3496	64.7309	1.70126	72.5765	6.4946	70.5307	2.94154
		C1
		(μM)	1		2		3		Average
			%	SE	%	SE	%	SE	Mean	SE
		0	100	2.4508	100	2.0571	100	8.82473	100	0
		0.01	55.6325	5.1507	65.6619	4.31364	52.1318	6.11513	57.8087	4.05453
		0.03	39.1032	1.33043	50.3489	8.78884	38.7478	7.18228	42.7333	3.80918
		0.1	37.9642	1.75313	39.0765	5.71448	37.8777	7.35669	38.3061	0.385976
		0.3	33.9954	4.33975	30.403	1.6225	33.1334	9.53215	32.5106	1.08279
		1	28.9684	5.07035	24.5148	1.3565	24.8283	6.15294	26.1038	1.43514
		3	30.2796	2.51175	25.2111	2.88595	29.7814	7.96913	28.4241	1.6129
		10	29.7699	4.97678	26.2312	2.42641	28.7827	6.36341	28.2613	1.0543
		30	29.7699	4.97678	26.2312	2.42641	28.7827	6.36341	28.2613	1.0543

## Sheet: Figure2C
	Fig 2C	n=3
	Cisplatin	C1 (%)			C1/OLA (%)
	0	100	100	100	100	100	100
	0.1	91.3	104.4	98.3	98.2	118.3	98.3
	0.3	86.8	97.9	91.2	97.8	100.1	91.2
	1	59.9	70	50.2	81.4	83.4	50.2
	2	40	41.9	30.9	62.5	64.4	30.9
	5	16.5	16.3	9.9	36.1	50.9	9.9
	7	11.6	12.1	5.8	20.7	26.7	5.8
	10	6.3	5.1	2.3	12.2	14.6	2.3
	20	0.7	1.1	0.2	2.6	4.4	0.2

## Sheet: Figure 2D
	Figure 2C	Quantification data
	#2
	Sample#	Incubation (h)	Cell line	b-actin		Cleaved PARP1		Cleaved PARP1/ b-actin (fold)
				Intensities	Intensities	Intensities	Intensities
	230308#1-2	0	C1	12108	1.05907	983.82	1.18736	1.12114
	230308#3-2	24	C1	10357.5	0.90595	1261.6	1.52261	1.68068
	230309#1-2	48	C1	12245.4	1.07109	4912.07	5.92833	5.53487
	230310#1-2	72	C1	10018.2	0.876273	15770.1	19.0327	21.7201
	230308#2-2	0	C1/OLA	12300.3	1.07589	430.021	0.518987	0.482381
	230308#4-2	24	C1/OLA	12815.8	1.12098	604.263	0.729278	0.650572
	230309#2-2	48	C1/OLA	12845.5	1.12358	460.263	0.555486	0.49439
	230310#2-2	72	C1/OLA	10434.4	0.912681	346.021	0.417609	0.457563
	230308#1-1	0	C1	11432.7	1	828.577	1	1
	#3
	Sample#	Incubation (h)	Cell line	b-actin		Cleaved PARP1		Cleaved PARP1/ b-actin (fold)
				Intensities	Intensities	Intensities	Intensities
	230308#1-3	0	C1	13527.2	0.882778	2464.86	1.0595	1.20018
	230308#3-3	24	C1	13865.1	0.904825	3224.35	1.38595	1.53174
	230309#1-3	48	C1	14593.5	0.952361	10202.5	4.38546	4.60483
	230310#1-3	72	C1	13067.2	0.852759	18531.7	7.96566	9.34104
	230308#2-3	0	C1/OLA	17230.7	1.12446	657.749	0.282727	0.251433
	230308#4-3	24	C1/OLA	16936.6	1.10527	1694.79	0.728489	0.659106
	230309#2-3	48	C1/OLA	18305.4	1.1946	1450.55	0.623504	0.521936
	230310#2-3	72	C1/OLA	17631.1	1.15059	2104.03	0.904398	0.786027
	230308#1-1	0	C1	15323.5	1	2326.45	1	1
	#1
	Sample#	Incubation (h)	Cell line	b-actin		Cleaved PARP1		Cleaved PARP1/ b-actin (fold)
				Intensities	Intensities	Intensities	Intensities
	230308#1-1	0	C1	11427.3	1	1553.08	1	1
	230308#3-1	24	C1	9058.9	0.792744	1820.62	1.17226	1.47874
	230309#1-1	48	C1	10735	0.939417	6748.73	4.34538	4.62561
	230310#1-1	72	C1	9317.32	0.815358	19559	12.5937	15.4456
	230308#2-1	0	C1/OLA	11837.3	1.03588	365.435	0.235297	0.227147
	230308#4-1	24	C1/OLA	13666.6	1.19597	453.435	0.291958	0.244119
	230309#2-1	48	C1/OLA	13063.2	1.14316	566.092	0.364496	0.318849
	230310#2-1	72	C1/OLA	12263.1	1.07314	1272.38	0.819258	0.763419
		Average	n=3
		Cell line	10 mM Olaparib (h)	Cleaved PARP1/ b-actin (fold)
				fold	SE	fold	SE
		C1	0	1.10711	0.0582122	1	0.0525805
			24	1.56372	0.0604475	1.41243	0.0545995
			48	4.92177	0.30661	4.44561	0.276947
			72	15.5022	3.57363	14.0025	3.2279
		C1/OLA	0	0.32032	0.0813332	0.289331	0.0734646
			24	0.517932	0.136929	0.467825	0.123682
			48	0.445058	0.063604	0.402001	0.0574506
			72	0.669003	0.105921	0.60428	0.0956741

## Sheet: Figure 3A(a)(c)
	Figure 3A(a) and (c) Left
	C1
	Tariquidar(-)
	Olaparib (uM)	1		2		3		Average
		Mean	SE	Mean	SE	Mean	SE	Mean	SE
	0	100	3.1105	100	4.10479	100	3.42706	100	0
	1	65.4763	4.13665	87.5451	1.64508	69.6422	1.09846	74.2212	6.76961
	3	44.1203	1.03851	54.5367	1.09014	46.6571	2.08471	48.438	3.13605		n=3
	5	37.4935	2.65834	43.5717	2.4015	43.5912	4.67946	41.5521	2.02933
	10	30.3881	2.99731	34.8145	1.36762	33.989	1.7644	33.0639	1.35894
	20	27.0532	1.82797	31.5343	1.98811	32.3649	1.55745	30.3175	1.64963
	30	25.9825	4.46426	30.8507	0.36435	30.2996	0.792027	29.0443	1.53913
	40	30.4679	4.24566	29.8281	0.819598	28.2496	0.591378	29.5152	0.659184
	50	23.703	4.51167	29.1858	1.11569	27.8816	0.983449	26.9235	1.65366
	60	14.2046	1.43844	30.9417	2.52669	25.4149	1.10636	23.5204	4.92355
	IC50	2.44934		3.82745		2.70904
	IC20	0.579307		1.45722		0.658805
						IC20	Ave	0.898445
	500 nM Tariquidar						SE	0.28033
	Olaparib (uM)	1		2		3		Average
		Mean	SE	Mean	SE	Mean	SE	Mean	SE
	0	100	6.64539	100	5.21691	100	1.77745	100	0
	1	59.9011	1.91426	79.9115	4.38652	67.1355	1.30402	68.9827	5.84989
	3	40.547	3.70567	55.2566	6.30029	47.0844	0.414857	47.6293	4.25502
	5	31.2661	2.54327	43.5984	4.02852	33.371	0.460508	36.0785	3.80872
	10	25.1362	1.34625	36.6478	3.7121	34.5675	1.51555	32.1172	3.54175
	20	26.3765	2.6366	33.8493	3.81366	32.9227	0.734898	31.0495	2.35175
	30	20.071	1.14336	33.0298	2.3457	33.1606	1.79918	28.7538	4.34158
	40	20.6374	1.17763	36.8238	1.69544	30.4849	0.349951	29.3153	4.70907
	50	20.2538	0.534704	42.5512	1.86196	30.74	1.62779	31.1817	6.4405
	60	16.9164	2.33798	34.1741	2.07959	32.1089	1.38135	27.7331	5.44113
	IC50	2.02315		3.9018		2.70906
	IC20	0.498766		0.992861		0.60855
						IC20	Ave	0.700059
							SE	0.149792
							IC20 (mM)	SE	fold
						Tariquidar (-)	0.898445	0.28033	1
						Tariquidar (+)	0.700059	0.149792	0.77919

## Sheet: Figure 3A(b)(c)
	Figure 3A(b) and (c)Right
	C1/OLA
	Tariquidar(-)
	Olaparib (uM)	1		2		3		Average
		Mean	SE	Mean	SE	Mean	SE	Mean	SE
	0	100	8.72927	100	10.2708	100	4.10955	100	0
	1	123.186	14.5743	120.697	12.391	90.8891	3.38013	111.591	10.3757
	3	109.861	6.54424	115.546	9.71441	80.3592	4.39429	101.922	10.9057		n=3
	5	102.962	10.3797	102.429	5.82354	95.8093	7.22552	100.4	2.30053
	10	88.1422	8.63456	107.971	7.23242	87.2222	3.21199	94.4452	6.76819
	20	84.2084	10.3658	92.2122	7.89205	86.6453	7.04142	87.6886	2.36865
	30	86.7834	8.94408	89.6954	11.7304	74.829	2.68075	83.7693	4.54847
	40	85.3345	10.064	70.9863	3.01282	80.3924	3.76578	78.9044	4.20826
	50	62.6024	3.58376	94.3039	7.45707	59.8631	5.68288	72.2565	11.0521
	60	57.9028	0.595353	58.3358	2.69974	50.4538	5.27041	55.5641	2.55822
	IC50	>60		>60		60
	IC20	43.0659		35.1809		25.6263
						IC20	Ave	34.6244
	500 nM Tariquidar						SE	5.04208
	Olaparib (uM)	1		2		3		Average
		Mean	SE	Mean	SE	Mean	SE	Mean	SE
	0	100	3.90399	100	6.35544	100	5.22685	100	0
	1	118.568	7.33348	118.857	11.2944	95.4388	3.59147	110.955	7.75837
	3	109.412	4.56205	110.793	16.6049	109.46	4.71399	109.888	0.452596
	5	109.252	2.84346	97.3061	13.0498	122.461	4.83628	109.673	7.26469
	10	101.353	3.5465	94.6806	7.70262	108.125	4.22698	101.386	3.88111
	20	93.4031	7.09506	81.9379	8.41415	105.346	5.89337	93.5623	6.75774
	30	87.2627	6.22969	69.3235	11.0847	97.3894	6.14409	84.6586	8.20589
	40	97.223	7.52813	56.6407	8.25413	97.6021	2.77617	83.8219	13.591
	50	75.9704	3.78673	87.8218	9.92396	61.0688	3.52917	74.9537	7.73963
	60	58.1022	1.62106	53.3139	2.40983	54.2564	3.53973	55.2242	1.4645
	IC50	>60		>60		>60
	IC20	17.1557		21.5396		44.8198
						IC20	Ave	27.8383
							SE	8.5845
							IC20 (mM)	SE	fold
						Tariquidar (-)	34.6244	5.04208	1
						Tariquidar (+)	27.8383	8.5845	0.80401

## Sheet: Figure 3B, C
	Fig 3B,C
	BRCA1
	#			RQ	Ave.	SE	Ave.	SE	%	%
	1	C1/OLA		1	1.13642	0.210115	21.3213	3.94216	18.7619	21.3213
	2			1.54884					29.0593
	3			0.860402					16.1428
	4	C1		1.18332	1.20796	0.0165408	22.6637	0.310336	22.2013	22.6637
	5			1.2394					23.2535
	6			1.20117					22.5363
	7	MIAPaCa2		6.56488	5.32994	0.878392	100	16.4803	123.17	100
	8			5.79456					108.717
	9			3.63039					68.113
	PARG
	#			RQ	Ave.	SE	Ave.	SE	%	%
	1	C1/OLA		1	1.20804	0.224687	75.8416	14.1061	62.7809	75.8416
	2			1.65701					104.029
	3			0.967099					60.7154
	4	C1		1.8567	1.80601	0.054594	113.383	3.42746	116.565	113.383
	5			1.69691					106.534
	6			1.86442					117.05
	7	MIAPaCa2		1.8873	1.59284	0.149397	100	9.37928	118.487	100
	8			1.40171					88.0003
	9			1.48951					93.5131
				BRCA1		PARG
				%	SE	%	SE
			C1	22.6637	0.310336	113.383	3.42746
			C1/OLA	21.3213	3.94216	75.8416	14.1061
			MIA PaCa-2	100	16.4803	100	9.37928
		230228RT-PCR_Sasaki.xls

## Sheet: Figure 3D
	Figure 3D (Right panel)
	Lane	Cell line	Intensities		PARP1/b-actin
			PARP1	b-actin
	1	C1	13898.4	8516.25	1.33834
	2	C1/OLA	13473.3	11049	1
	3	MIA PaCa-2	13468.9	10210.6	1.08176
	4	C1	12676.3	10381.3	1.00136
	5	C1/OLA	11870.2	11698.9	0.832081
	6	MIA PaCa-2	11511.8	9444.32	0.999593
	7	MIA PaCa-2	12557.3	9505.32	1.08338
	8	C1	12143	8164.78	1.21964
	9	C1/OLA	12724	8450.08	1.23485
			Average	SE	Average	SE				PARP1/b-actin			%			Ave
		C1	1.18645	0.0986829	1	0.0831751			C1	1.33834	1.00136	1.21964	112.802	84.4001	102.798	100
		C1/OLA	1.02231	0.116802	0.861655	0.0984471			C1/OLA	1	0.832081	1.23485	84.2852	70.1321	104.079	86.1655
		MIA PaCa-2	1.05491	0.0276628	0.889133	0.0233157			MIA PaCa-2	1.08176	0.999593	1.08338	91.1761	84.2508	91.313	88.9133

[truncated: 8 more sheets: Figure 4, Figure 5B, Figure 5C, Figure5D, Figure5E, Figure 6A, Figure 6B,C,D, Figure 6E,F]
